# Supplementary material for: Transcriptional activation of BolBCAT4 genes enhanced aliphatic glucosinolate accumulation in cabbage
Source: Front Plant Sci. 2025 Apr 15;16:1548003. doi: 10.3389/fpls.2025.1548003 (PMC12037493; doi:10.3389/fpls.2025.1548003)
Supplement: Supplementary Table 1 — The candidate upstream regulators of AtBCAT4. [file Table1.xlsx]

## Sheet: Supplementary Table 1
	Supplemental Table. 1. The candidate upstream regulators of AtBCAT4
	The data resources are shwon in the "Data Publishing Info", and the publications were cited in the manuscript
	The "TF Family" sheet was listed, and re-organized in our current study.
	Promoter, AGI	Promoter, Common Name	TF, AGI	TF.gene.names	Family	Data Publishing Info
	AT3G19710	BCAT4	AT1G08010	GATA11	C2C2-GATA	2021, Molecular Systems Biology
	AT3G19710	BCAT4	AT1G11510	AT1G11510	GEBP	2021, Molecular Systems Biology
	AT3G19710	BCAT4	AT1G15340	MBD10	MBD	2021, Molecular Systems Biology
	AT3G19710	BCAT4	AT1G16530	LBD3	AS2	2021, Molecular Systems Biology
	AT3G19710	BCAT4	AT1G22310	ATMBD8	ND	2021, Molecular Systems Biology
	AT3G19710	BCAT4	AT1G24190	ATSIN3/SNL3	Orphans	2021, Molecular Systems Biology
	AT3G19710	BCAT4	AT1G51060	HTA10	CCAAT	2021, Molecular Systems Biology
	AT3G19710	BCAT4	AT1G55650	AT1G55650	ARID	2021, Molecular Systems Biology
	AT3G19710	BCAT4	AT1G66340	AtETR1/EIN1	Orphans	2021, Molecular Systems Biology
	AT3G19710	BCAT4	AT1G66420	AT1G66420	GEBP	2021, Molecular Systems Biology
	AT3G19710	BCAT4	AT1G68480	JAG	C2H2	2021, Molecular Systems Biology
	AT3G19710	BCAT4	AT1G71030	ATMYBL2	MYB-RELATED	2021, Molecular Systems Biology
	AT3G19710	BCAT4	AT1G72570	AT1G72570	AP2-EREBP	2021, Molecular Systems Biology
	AT3G19710	BCAT4	AT1G75390	AtbZIP44	bZIP	2021, Molecular Systems Biology
	AT3G19710	BCAT4	AT1G76420	CUC3	NAC	2021, Molecular Systems Biology
	AT3G19710	BCAT4	AT1G77250	AT1G77250	PHD	2021, Molecular Systems Biology
	AT3G19710	BCAT4	AT2G03060	AGL30	MADS	2021, Molecular Systems Biology
	AT3G19710	BCAT4	AT2G05330	AT2G05330	TRAF	2021, Molecular Systems Biology
	AT3G19710	BCAT4	AT2G17600	AT2G17600	ND	2021, Molecular Systems Biology
	AT3G19710	BCAT4	AT2G18090	AT2G18090	PHD	2021, Molecular Systems Biology
	AT3G19710	BCAT4	AT2G18850	AT2G18850	PcG	2021, Molecular Systems Biology
	AT3G19710	BCAT4	AT2G24430	ANAC038/ANAC039	NAC	2021, Molecular Systems Biology
	AT3G19710	BCAT4	AT2G36340	AT2G36340	GEBP	2021, Molecular Systems Biology
	AT3G19710	BCAT4	AT2G37520	AT2G37520	PHD	2021, Molecular Systems Biology
	AT3G19710	BCAT4	AT2G40470	ASL11/LBD15	AS2	2021, Molecular Systems Biology
	AT3G19710	BCAT4	AT2G42380	ATBZIP34	bZIP	2021, Molecular Systems Biology
	AT3G19710	BCAT4	AT2G42410	ATZFP11	C2H2	2021, Molecular Systems Biology
	AT3G19710	BCAT4	AT2G45420	LBD18	AS2	2021, Molecular Systems Biology
	AT3G19710	BCAT4	AT3G01890	AT3G01890	SWI/SNF-BAF60b	2021, Molecular Systems Biology
	AT3G19710	BCAT4	AT3G03660	WOX11	HB	2021, Molecular Systems Biology
	AT3G19710	BCAT4	AT3G08505	AT3G08505	C3H	2021, Molecular Systems Biology
	AT3G19710	BCAT4	AT3G10000	EDA31	TRIHELIX	2021, Molecular Systems Biology
	AT3G19710	BCAT4	AT3G11100	AT3G11100	TRIHELIX	2021, Molecular Systems Biology
	AT3G19710	BCAT4	AT3G12680	HUA1	C3H	2021, Molecular Systems Biology
	AT3G19710	BCAT4	AT3G12730	AT3G12730	G2-LIKE	2021, Molecular Systems Biology
	AT3G19710	BCAT4	AT3G12977	AT3G12977	NAC	2021, Molecular Systems Biology
	AT3G19710	BCAT4	AT3G13350	AT3G13350	ARID	2021, Molecular Systems Biology
	AT3G19710	BCAT4	AT3G15170	CUC1	NAC	2021, Molecular Systems Biology
	AT3G19710	BCAT4	AT3G18400	NAC058	NAC	2021, Molecular Systems Biology
	AT3G19710	BCAT4	AT3G20670	HTA13	CCAAT	2021, Molecular Systems Biology
	AT3G19710	BCAT4	AT3G21430	ATALY3	DIRP	2021, Molecular Systems Biology
	AT3G19710	BCAT4	AT3G26620	LBD23	AS2	2021, Molecular Systems Biology
	AT3G19710	BCAT4	AT3G45260	AT3G45260	C2H2	2021, Molecular Systems Biology
	AT3G19710	BCAT4	AT3G47600	ATMYB94/ATMYBCP70	MYB	2021, Molecular Systems Biology
	AT3G19710	BCAT4	AT3G53680	AT3G53680	PHD	2021, Molecular Systems Biology
	AT3G19710	BCAT4	AT3G62670	ARR20	ARR-B	2021, Molecular Systems Biology
	AT3G19710	BCAT4	AT4G00238	AT4G00238	GEBP	2021, Molecular Systems Biology
	AT3G19710	BCAT4	AT4G00250	AT4G00250	GEBP	2021, Molecular Systems Biology
	AT3G19710	BCAT4	AT4G00270	AT4G00270	GEBP	2021, Molecular Systems Biology
	AT3G19710	BCAT4	AT4G00390	AT4G00390	GEBP	2021, Molecular Systems Biology
	AT3G19710	BCAT4	AT4G01260	AT4G01260	GEBP	2021, Molecular Systems Biology
	AT3G19710	BCAT4	AT4G03250	AT4G03250	HB	2021, Molecular Systems Biology
	AT3G19710	BCAT4	AT4G04890	PDF2	HB	2021, Molecular Systems Biology
	AT3G19710	BCAT4	AT4G18470	SNI1	ND	2021, Molecular Systems Biology
	AT3G19710	BCAT4	AT4G31615	AT4G31615	ABI3/VP1	2021, Molecular Systems Biology
	AT3G19710	BCAT4	AT4G31680	AT4G31680	ABI3/VP1	2021, Molecular Systems Biology
	AT3G19710	BCAT4	AT4G33280	AT4G33280	ABI3/VP1	2021, Molecular Systems Biology
	AT3G19710	BCAT4	AT4G34590	ATB2/AtbZIP11/GBF6	bZIP	2021, Molecular Systems Biology
	AT3G19710	BCAT4	AT4G36590	AT4G36590	MADS	2021, Molecular Systems Biology
	AT3G19710	BCAT4	AT4G37780	ATMYB87	MYB	2021, Molecular Systems Biology
	AT3G19710	BCAT4	AT5G05550	AT5G05550	TRIHELIX	2021, Molecular Systems Biology
	AT3G19710	BCAT4	AT5G07400	AT5G07400	FHA	2021, Molecular Systems Biology
	AT3G19710	BCAT4	AT5G14170	BAF60/CHC1	SWI/SNF-BAF60b	2021, Molecular Systems Biology
	AT3G19710	BCAT4	AT5G15770	AtGNA1	GNAT	2021, Molecular Systems Biology
	AT3G19710	BCAT4	AT5G18090	AT5G18090	ABI3/VP1	2021, Molecular Systems Biology
	AT3G19710	BCAT4	AT5G19790	RAP2.11	AP2-EREBP	2021, Molecular Systems Biology
	AT3G19710	BCAT4	AT5G25470	AT5G25470	ABI3/VP1	2021, Molecular Systems Biology
	AT3G19710	BCAT4	AT5G25475	AT5G25475	ABI3/VP1	2021, Molecular Systems Biology
	AT3G19710	BCAT4	AT5G27050	AGL101	MADS	2021, Molecular Systems Biology
	AT3G19710	BCAT4	AT5G42640	AT5G42640	C2H2	2021, Molecular Systems Biology
	AT3G19710	BCAT4	AT5G42780	AtHB27/ZHD13	ZF-HD	2021, Molecular Systems Biology
	AT3G19710	BCAT4	AT5G45420	maMYB	MYB	2021, Molecular Systems Biology
	AT3G19710	BCAT4	AT5G46915	AT5G46915	ABI3/VP1	2021, Molecular Systems Biology
	AT3G19710	BCAT4	AT5G48890	LATE	C2H2	2021, Molecular Systems Biology
	AT3G19710	BCAT4	AT5G49300	GATA16	C2C2-GATA	2021, Molecular Systems Biology
	AT3G19710	BCAT4	AT5G53950	CUC2	NAC	2021, Molecular Systems Biology
	AT3G19710	BCAT4	AT5G61850	LFY	LFY	2021, Molecular Systems Biology
	AT3G19710	BCAT4	AT5G64750	ABR1	AP2-EREBP	2021, Molecular Systems Biology
	AT3G19710	BCAT4	AT5G67480	ATBT4	TAZ	2021, Molecular Systems Biology
	AT3G19710	BCAT4	AT1G04880	AT1G04880	ARID	2014, Plant Physiology
	AT3G19710	BCAT4	AT1G12610	DDF1	AP2-EREBP	2014, Plant Physiology
	AT3G19710	BCAT4	AT1G12630	AT1G12630	AP2-EREBP	2014, Plant Physiology
	AT3G19710	BCAT4	AT1G20700	WOX14	HB	2014, Plant Physiology
	AT3G19710	BCAT4	AT1G47870	ATE2F2	E2F-DP	2014, Plant Physiology
	AT3G19710	BCAT4	AT1G61730	AT1G61730	GEBP	2014, Plant Physiology
	AT3G19710	BCAT4	AT1G68360	AT1G68360	C2H2	2014, Plant Physiology
	AT3G19710	BCAT4	AT1G76880	AT1G76880	TRIHELIX	2014, Plant Physiology
	AT3G19710	BCAT4	AT2G22840	AtGRF1	GRF	2014, Plant Physiology
	AT3G19710	BCAT4	AT2G44730	AT2G44730	TRIHELIX	2014, Plant Physiology
	AT3G19710	BCAT4	AT3G01970	WRKY45	WRKY	2014, Plant Physiology
	AT3G19710	BCAT4	AT3G11580	AT3G11580	ABI3/VP1	2014, Plant Physiology
	AT3G19710	BCAT4	AT4G01120	GBF2	bZIP	2014, Plant Physiology
	AT3G19710	BCAT4	AT4G23750	CRF2	AP2-EREBP	2014, Plant Physiology
	AT3G19710	BCAT4	AT4G23980	ARF9	ARF	2014, Plant Physiology
	AT3G19710	BCAT4	AT4G37260	MYB73	MYB	2014, Plant Physiology
	AT3G19710	BCAT4	AT5G52020	AT5G52020	AP2-EREBP	2014, Plant Physiology
	AT3G19710	BCAT4	AT5G54930	AT5G54930	Orphan	2014, Plant Physiology
	AT3G19710	BCAT4	AT5G63790	ANAC102	NAC	2014, Plant Physiology

## Sheet: TF Family
	Family	Numbers
	GEBP	9
	ABI3/VP1	8
	AP2-EREBP	7
	NAC	7
	C2H2	6
	TRIHELIX	5
	AS2	4
	bZIP	4
	HB	4
	MYB	4
	PHD	4
	ARID	3
	MADS	3
	ND	3
	Orphans	3
	C2C2-GATA	2
	C3H	2
	CCAAT	2
	SWI/SNF-BAF60b	2
	ARF	1
	ARR-B	1
	DIRP	1
	E2F-DP	1
	FHA	1
	G2-LIKE	1
	GNAT	1
	GRF	1
	LFY	1
	MBD	1
	MYB-RELATED	1
	PcG	1
	TAZ	1
	TRAF	1
	WRKY	1
	ZF-HD	1
	Total	98
