# Supplementary material for: Transcriptional activation of BolBCAT4 genes enhanced aliphatic glucosinolate accumulation in cabbage
Source: Front Plant Sci. 2025 Apr 15;16:1548003. doi: 10.3389/fpls.2025.1548003 (PMC12037493; doi:10.3389/fpls.2025.1548003)
Supplement: Supplementary Table 2 — Glucosinolate abbreviations, descriptions, and chemical structures. [file Table2.xlsx]

## Sheet: Supplementary Table 2
	Supplementary Table 2. Glucosinolates abbreviations, descriptions, and chemical structures
	The following table was Modified from Table S5 of Chen, et al, Journal of Experimental Botany, https://doi.org/10.1093/jxb/erad376
	Abbreviation	Glucosinolate Name/Description	Glucosinolate Structure	Note
	SC GLS	sum of all 3 carbons and 4 carbons alipahtic glucosinolates
	scratio	the percentage of SC GLS to total aliphatic GLS
	3MSO	3-methylsulfinylpropyl		3 carbons aliphatic glucosinolate
	4MSO	4-methylsulfinylbutyl		4 carbons aliphatic glucosinolate
	5MSO	5-methylsulfinylpentyl		5 carbons aliphatic glucosinolate
	4MO-I3M	4-methoxy-indol-3-ylmethyl		indolic glucosinolate
