# Supplementary material for: Transcriptional activation of BolBCAT4 genes enhanced aliphatic glucosinolate accumulation in cabbage
Source: Front Plant Sci. 2025 Apr 15;16:1548003. doi: 10.3389/fpls.2025.1548003 (PMC12037493; doi:10.3389/fpls.2025.1548003)
Supplement: Supplementary Table 3 — Analysis of cis-acting elements of the promoters of BolBCAT4-1 and BolBCAT4-2. [file Table3.xlsx]

## Sheet: Supplementary Table 3
	Supplementary Table 3. Analysis of cis-acting elements of the promoters of BolBCAT4-1 and BolBCAT4-2
	Promoter	Elements	Sequence	Description
	BolBCAT4-1	MYB recognition site	CCGTTG
	BolBCAT4-1	I-box	TGATAATGT	part of a light responsive element
	BolBCAT4-1	GCN4_motif	TGAGTCA	cis-regulatory element involved in endosperm expression
	BolBCAT4-1	G-Box	CACGTT	cis-acting regulatory element involved in light responsiveness
	BolBCAT4-1	G-Box	CACGTG	cis-acting regulatory element involved in light responsiveness
	BolBCAT4-1	circadian	CAAAGATATC	cis-acting regulatory element involved in circadian control
	BolBCAT4-1	Box 4	ATTAAT	part of a conserved DNA module involved in light responsiveness
	BolBCAT4-1	ARE	AAACCA	cis-acting regulatory element essential for the anaerobic induction
	BolBCAT4-1	MRE	AACCTAA	MYB binding site involved in light responsiveness
	BolBCAT4-1	ABRE2	CCACGTGG
	BolBCAT4-1	WRE3	CCACCT
	BolBCAT4-1	GARE-motif	TCTGTTG	gibberellin-responsive element
	BolBCAT4-1	W box	TTGACC
	BolBCAT4-1	CGTCA-motif	CGTCA	cis-acting regulatory element involved in the MeJA-responsiveness
	BolBCAT4-1	WUN-motif	AAATTACT
	BolBCAT4-1	TCA-element	CCATCTTTTT	cis-acting element involved in salicylic acid responsiveness
	BolBCAT4-1	TCCC-motif	TCTCCCT	part of a light responsive element
	BolBCAT4-1	LAMP-element	CTTTATCA	part of a light responsive element
	BolBCAT4-1	DRE core	GCCGAC
	BolBCAT4-1	MYB	CAACAG
	BolBCAT4-1	MYB	TAACCA
	BolBCAT4-1	MYB	CAACCA
	BolBCAT4-1	O2-site	GATGATGTGG	cis-acting regulatory element involved in zein metabolism regulation
	BolBCAT4-1	TATA	TATAAAAT
	BolBCAT4-1	ERE	ATTTTAAA
	BolBCAT4-1	as-1	TGACG
	BolBCAT4-1	MYC	CAATTG
	BolBCAT4-1	MYC	CATTTG
	BolBCAT4-1	STRE	AGGGG
	BolBCAT4-1	AE-box	AGAAACTT	part of a module for light response
	BolBCAT4-1	ABRE	ACGTG	cis-acting element involved in the abscisic acid responsiveness
	BolBCAT4-1	ABRE	CACGTG	cis-acting element involved in the abscisic acid responsiveness
	BolBCAT4-1	ABRE	AACCCGG	cis-acting element involved in the abscisic acid responsiveness
	BolBCAT4-1	TCT-motif	TCTTAC	part of a light responsive element
	BolBCAT4-1	CAAT-box	CAAAT	common cis-acting element in promoter and enhancer regions
	BolBCAT4-1	G-box	GCCACGTGGA	cis-acting regulatory element involved in light responsiveness
	BolBCAT4-1	G-box	CACGTG	cis-acting regulatory element involved in light responsiveness
	BolBCAT4-1	G-box	CACGTG	cis-acting regulatory element involved in light responsiveness
	BolBCAT4-1	Myb-binding site	CAACAG
	BolBCAT4-1	CCAAT-box	CAACGG	MYBHv1 binding site
	BolBCAT4-1	TGACG-motif	TGACG	cis-acting regulatory element involved in the MeJA-responsiveness
	BolBCAT4-1	GT1-motif	GGTTAA	light responsive element
	BolBCAT4-1	GT1-motif	GGTTAAT	light responsive element
	BolBCAT4-1	Myb	TAACTG
	BolBCAT4-2	G-box	GCCACGTGGA	cis-acting regulatory element involved in light responsiveness
	BolBCAT4-2	G-box	CACGTG	cis-acting regulatory element involved in light responsiveness
	BolBCAT4-2	G-box	CACGAC	cis-acting regulatory element involved in light responsiveness
	BolBCAT4-2	TC-rich repeats	ATTCTCTAAC	cis-acting element involved in defense and stress responsiveness
	BolBCAT4-2	TC-rich repeats	GTTTTCTTAC	cis-acting element involved in defense and stress responsiveness
	BolBCAT4-2	circadian	CAAAGATATC	cis-acting regulatory element involved in circadian control
	BolBCAT4-2	W box	TTGACC
	BolBCAT4-2	MYC	CATGTG
	BolBCAT4-2	MYC	CATTTG
	BolBCAT4-2	MYC	CAATTG
	BolBCAT4-2	MYB-like sequence	TAACCA
	BolBCAT4-2	CGTCA-motif	CGTCA	cis-acting regulatory element involved in the MeJA-responsiveness
	BolBCAT4-2	Box 4	ATTAAT	part of a conserved DNA module involved in light responsiveness
	BolBCAT4-2	MYB	TAACCA
	BolBCAT4-2	MYB	CAACCA
	BolBCAT4-2	MBS	CAACTG	MYB binding site involved in drought-inducibility
	BolBCAT4-2	TCT-motif	TCTTAC	part of a light responsive element
	BolBCAT4-2	ERE	ATTTCATA
	BolBCAT4-2	CAAT-box	CAAAT	common cis-acting element in promoter and enhancer regions
	BolBCAT4-2	G-Box	CACGTG	cis-acting regulatory element involved in light responsiveness
	BolBCAT4-2	P-box	CCTTTTG	gibberellin-responsive element
	BolBCAT4-2	ABRE	CACGTG	cis-acting element involved in the abscisic acid responsiveness
	BolBCAT4-2	ABRE	ACGTG	cis-acting element involved in the abscisic acid responsiveness
	BolBCAT4-2	TCA-element	CCATCTTTTT	cis-acting element involved in salicylic acid responsiveness
	BolBCAT4-2	3-AF3 binding site	CACTATCTAAC	part of a conserved DNA module array (CMA3)
	BolBCAT4-2	TGACG-motif	TGACG	cis-acting regulatory element involved in the MeJA-responsiveness
	BolBCAT4-2	GATA-motif	AAGGATAAGG	part of a light responsive element
	BolBCAT4-2	GATA-motif	AAGATAAGATT	part of a light responsive element
	BolBCAT4-2	AE-box	AGAAACAA	part of a module for light response
	BolBCAT4-2	I-box	GTATAAGGCC	part of a light responsive element
	BolBCAT4-2	Myb	CAACTG
	BolBCAT4-2	AP-1	TGAGTTAG
	BolBCAT4-2	AuxRR-core	GGTCCAT	cis-acting regulatory element involved in auxin responsiveness
	BolBCAT4-2	ARE	AAACCA	cis-acting regulatory element essential for the anaerobic induction
	BolBCAT4-2	GT1-motif	GGTTAAT	light responsive element
	BolBCAT4-2	GT1-motif	GGTTAA	light responsive element
	BolBCAT4-2	RY-element	CATGCATG	cis-acting regulatory element involved in seed-specific regulation
