# Supplementary material for: Transcriptional activation of BolBCAT4 genes enhanced aliphatic glucosinolate accumulation in cabbage
Source: Front Plant Sci. 2025 Apr 15;16:1548003. doi: 10.3389/fpls.2025.1548003 (PMC12037493; doi:10.3389/fpls.2025.1548003)
Supplement: Supplementary Table 4 — RNA sampling information for yeast library construction in cabbage. [file Table4.xlsx]

## Sheet: Supplementary Table 4
	Supplementary Table 4. RNA sampling information for yeast library construction in cabbage
	This following table is cited from supplemental table from: Bai, et al, Int. J. Mol. Sci. 2024, 25, 5314. https://doi.org/10.3390/ijms25105314, which was also cited in the manuscript.
	Number	Tissue	Growth condition	Growth period (Day)	Treatment
	1	Leaf	Nutrient substrate for constant temperature incubator	20 d	Untreated
	2	Leaf	MS medium for constant temperature incubator	10 d	Untreated
	3	Leaf	Nutrient substrate for constant temperature incubator	60 d	Untreated
	4	Leaf	Nutrient substrate for constant temperature incubator	20 d	MeJA treatment
	5	Leaf	MS medium for constant temperature incubator	10 d	MeJA treatment
	6	Leaf	Nutrient substrate for constant temperature incubator	60 d	MeJA treatment
	7	Root	Nutrient substrate for constant temperature incubator	20 d	Untreated
	8	Root	Nutrient substrate for constant temperature incubator	20 d	MeJA treatment
	9	Root	MS medium for constant temperature incubator	10 d	Untreated
	10	Root	MS medium for constant temperature incubator	10 d	MeJA treatment
	11	Flower	Experimental field	After bolting	Untreated
	12	Leaf	Experimental field	After bolting	Untreated
	13	Stem	Experimental field	After bolting	Untreated
