# Supplementary material for: Transcriptional activation of BolBCAT4 genes enhanced aliphatic glucosinolate accumulation in cabbage
Source: Front Plant Sci. 2025 Apr 15;16:1548003. doi: 10.3389/fpls.2025.1548003 (PMC12037493; doi:10.3389/fpls.2025.1548003)
Supplement: Supplementary Table 5 — Summary of screening of lowest AbA inhibitory concentrations of BolBCAT4 homologous gene bait yeast strains. [file Table5.xlsx]

## Sheet: Supplementary Table 5
	Supplementary Table 5. Summary of screening of lowest AbA inhibitory concentration of BolBCAT4 homologous genes bait yeast strain
	Promoter	Length (bp)	Length from ATG (bp)	Minimal concentration of AbA (ng/mL)
	Promoter-BolBCAT4-1	2000	0-2000	400
	Promoter-BolBCAT4-2	2000	0-2000	> 1000
	Promoter-BolBCAT4-2-F1R1	925	1076-2000	> 1000
	Promoter-BolBCAT4-2-F2R2	725	401-1125	> 1000
	Promoter-BolBCAT4-2-F3R3	426	0-426	200
	Promoter-BolBCAT4-2-F4R4	445	681-1125	> 1000
	Promoter-BolBCAT4-2-F5R5	351	401-750	> 1000
