# Supplementary material for: Transcriptional activation of BolBCAT4 genes enhanced aliphatic glucosinolate accumulation in cabbage
Source: Front Plant Sci. 2025 Apr 15;16:1548003. doi: 10.3389/fpls.2025.1548003 (PMC12037493; doi:10.3389/fpls.2025.1548003)
Supplement: Supplementary Table 6 — List of proteins interacting with BolBCAT4 homologous genes in the yeast one-hybrid screen. [file Table6.xlsx]

## Sheet: Supplementary Table 6
	Supplementary Table 6. List of proteins interacting with BolBCAT4 homologous genes in the yeast one-hybrid screen
		Promoter	No.	Gene	binding number	Homologous At Gene	Gene name	Description
	1	BolBCAT4-1	23-8	BolC03g056480.2J	1	AT5G64350	ARABIDOPSIS THALIANA FK506-BINDING PROTEIN 12, ATFKBP12, FK506-BINDING PROTEIN 12, FKBP12, FKP12	Encodes FK506-binding protein 12 (FKBP12 or FKP12). FKP12 overexpression dramatically enhances rapamycin sensitivity, whereas rapamycin inhibition is relieved in transgenic plants deficient in FKP12.
	2	BolBCAT4-1	23-10	BolC03g023670.2J	1	AT2G39190	ATATH8	member of ATH subfamily
	3	BolBCAT4-1	23-11	BolC03g007510.2J	1	AT2G16930	-	Ribosomal protein L27 family protein
	4	BolBCAT4-1	23-14	BolC07g017100.2J	1	AT1G28150	-	hypothetical protein
	5	BolBCAT4-1	23-15	BolC04g044950.2J	1	AT5G39670	CALMODULIN-LIKE 46; CML46	Calmodulin like protein involved in negative regulation of pattern triggered immunity
	6	BolBCAT4-1	23-17	BolC09g066020.2J	1	AT5G05920	DEOXYHYPUSINE SYNTHASE; DHS; EDA22; EMBRYO SAC DEVELOPMENT ARREST 22	Encodes a deoxyhypusine synthase
	7	BolBCAT4-1	1-6	BolC07g028620.2J	1	AT5G46020	MUSE7, MUTANT, SNC1-ENHANCING, 7	MUSE7 was identified in a forward genetic screen to identify snc1 enhancers using a mos4 snc1 background. muse7 mos4 snc1 plants are morphologiclly similar to snc1 plants with slightly twisted leaves. The triple mutant also shows PR gene activation and enhanced resistance to pathogens, like the snc1 single mutant. It is a single copy gene conserved in plants and metazoans.MUSE7 encodes an evoluti…
	8	BolBCAT4-1	1-9	Bol038261	1	AT1G78870	UBC13A, UBC35, UBIQUITIN CONJUGATING ENZYME 13A, UBIQUITIN-CONJUGATING ENZYME 35	UBC35/UBC13A encodes a protein that may play a role in DNA damage responses and error-free post-replicative DNA repair by participating in lysine-63-based polyubiquitination reactions. UBC35/UBC13A can form diubiquitin and triubiquitin chains in combination with MMZ1,2,3,4/(UEV1A,B,C,D) in vitro. It can also functionally complement an mms2 ubc13 mutation in budding yeast by increasing the double …
	9	BolBCAT4-1	1-13	BolC04g020130.2J	1	AT2G29960	ARABIDOPSIS THALIANA CYCLOPHILIN 5; ATCYP5; CYCLOPHILIN 19-4; CYCLOPHILIN 5; CYP19-4; CYP5	encodes a cyclophilin protein that exhibits peptidylprolyl cis/trans-isomerase and protein refolding activities that were sensitive to cyclosporin A. The protein interacts with GNOM in vitro and is localized to both the cytosolic and membrane fractions. The gene is expressed in the developing embryo
	10	BolBCAT4-1	1-17	BolC03g035870.2J	1	AT5G15140	PATERNALLY EXPRESSED GENE 9, PEG9	Galactose mutarotase-like superfamily protein
	11	BolBCAT4-1	1-47	BolC06g005480.2J	1	AT1G50732	-	transmembrane protein
	12	BolBCAT4-1	1-50	BolC08g002020.2J	1	AT1G05710	-	basic helix-loop-helix (bHLH) DNA-binding superfamily protein
	13	BolBCAT4-1	2-10	BolC06g017040.2J	1	AT5G35620	EIF(ISO)4E; EIF4E2; EIFISO4E; EUKARYOTIC INITIATION FACTOR (ISO)4E; EUKARYOTIC TRANSLATION INITATION FACTOR 4E2; EUKARYOTIC TRANSLATION INITIATION FACTOR ISOFORM 4E; LOSS OF SUSCEPTIBILITY TO POTYVIRUS 1; LSP; LSP1	Cap-binding protein, binds to the 5' cap structure of nuclear-encoded mRNAs. Mutant is resistant to potyvirus infection
	14	BolBCAT4-1	2-23	BolC09g009110.2J	1	AT5G64290(T)	DCT, DICARBOXYLATE TRANSPORT 2.1, DIT2.1	dicarboxylate transport 2.1
	15	BolBCAT4-1	2-24	BolC03g083240.2J	1	AT1G50460	ATHKL1, HEXOKINASE-LIKE 1, HKL1	Involved in glucose-ethylene crosstalk
	16	BolBCAT4-1	2-27	BolC02g013490.2J	1	AT5G59310	ATLTPI-11, LIPID TRANSFER PROTEIN 4, LTP4	Encodes a member of the lipid transfer protein family. Proteins of this family are generally small (~9 kD), basic, expressed abundantly and contain eight Cys residues. The proteins can bind fatty acids and acylCoA esters and can transfer several different phospholipids. They are localized to the cell wall. The mRNA is present in flowers and siliques, and is strongly up-regulated by abscisic acid.…
	17	BolBCAT4-1	5	BolC05g006450.2J	1	AT1G08580	-	hypothetical protein
	18	BolBCAT4-1	10	BolC05g006450.2J	1	AT1G08580	-	hypothetical protein
	19	BolBCAT4-1	12	BolC06g043060.2J	1	AT1G71695	-	Peroxidase superfamily protein
	20	BolBCAT4-1	15	BolC06g032220.2J	1	AT1G73530	ORGANELLE RNA RECOGNITION MOTIF PROTEIN 6; ORRM6	RNA-binding (RRM/RBD/RNP motifs) family protein
	21	BolBCAT4-1	18	BolC04g046710.2J	1	AT5G41110	-	meiosis chromosome segregation family protein
	22	BolBCAT4-1	20	BolC05g062220.2J	1	AT3G01390	AVMA10, VACUOLAR MEMBRANE ATPASE 10, VMA10	Subunit G of the vacuolar membrane ATPAse complex
	23	BolBCAT4-1	22	BolC03g050680.2J	1	AT2G11910	-	hypothetical protein
	24	BolBCAT4-1	23	Bol014428	1	AT3G62860	MAGL12	alpha/beta-Hydrolases superfamily protein
	25	BolBCAT4-1	27	BolC02g008490.2J	1	AT5G17920	5-METHYLTETRAHYDROPTEROYLTRIGLUTAMATE HOMOCYSTEINE METHYLTRANSFERASE 1, ATCIMS, ATMETS, ATMS1, COBALAMIN-INDEPENDENT METHIONINE SYNTHASE, METHIONINE SYNTHESIS 1, METS1	Encodes a cytosolic cobalamin-independent methionine synthase, involved in methionine regeneration via the activated methyl cycle (SAM cycle). The protein undergoes thiolation following treatment with the oxidant tert-butylhydroperoxide. The mRNA is cell-to-cell mobile.
	26	BolBCAT4-1	28	BolC06g044830.2J	1	AT1G73325	-	Kunitz family trypsin and protease inhibitor protein
	27	BolBCAT4-1	36	BolC07g050770.2J	1	AT4G23630	BTI1, RETICULAN LIKE PROTEIN B1, RETICULON 1, RTN1, RTNLB1, VIRB2-INTERACTING PROTEIN 1	VIRB2-interacting protein 1
	28	BolBCAT4-1	37	BolC03g082030.2J	1	AT4G30820	-	cyclin-dependent kinase-activating kinase assembly factor-related / CDK-activating kinase assembly factor-like protein
	29	BolBCAT4-1	38	BolC02g013650.2J	1	AT5G59160	PPO; PROTOPORPHYRINOGEN OXIDASE; TOPP2; TYPE ONE SERINE/THREONINE PROTEIN PHOSPHATASE 2	Encodes the catalytic subunit of a Type 1 phosphoprotein Ser/Thr phosphatase, expressed in roots, shoots and flowers.
	30	BolBCAT4-1	39	BolC09g068800.2J	1	AT5G02850	MED4; MEDIATOR 4	hydroxyproline-rich glycoprotein family protein
	31	BolBCAT4-1	41	BolC06g044830.2J	1	AT1G73325	-	Kunitz family trypsin and protease inhibitor protein
	32	BolBCAT4-1	42	BolC06g044830.2J	1	AT1G73325	-	Kunitz family trypsin and protease inhibitor protein
	33	BolBCAT4-1	43	Bol020254	1	-	-	-
	34	BolBCAT4-1	44	BolC03g045240.2J	1	AT1G48440	-	B-cell receptor-associated 31-like protein
	35	BolBCAT4-1	45	BolC04g068050.2J	1	AT2G46580	-	Pyridoxamine 5-phosphate oxidase family protein
	36	BolBCAT4-1	46	BolC05g018360.2J	1	AT1G20450	EARLY RESPONSIVE TO DEHYDRATION 10, ERD10, LOW TEMPERATURE INDUCED 29, LOW TEMPERATURE INDUCED 45, LTI29, LTI45	Encodes a gene induced by low temperature and dehydration. Inhibits e.coli growth while overexpressed. Belongs to the dehydrin protein family, which contains highly conserved stretches of 7-17 residues that are repetitively scattered in their sequences, the K-, S-, Y- and lysine rich segments. LTI29 and LTI30 double overexpressors confer cold tolerance. Localized to membranes and cytoplasm.
	37	BolBCAT4-1	47	BolC02g009910.2J	1	AT5G19590	-	DUF538 family protein (Protein of unknown function, DUF538)
	38	BolBCAT4-1	48	BolC01g022110.2J	1	AT4G27230	HISTONE H2A 2; HTA2	Encodes HTA2, a histone H2A protein.
	39	BolBCAT4-1	59	BolC06g022520.2J	1	AT3G56340	RIBOSOMAL PROTEIN S26E; RPS26E	Small ribosomal subunit protein.
	40	BolBCAT4-1	70	BolC08g020860.2J	1	AT1G09330	ECH, ECHIDNA	ECHIDNA localizes to the TGN, and has been shown to function in the vacuolar sorting pathway of cell wall components ,mucilage, and wax.
	41	BolBCAT4-1	73	BolC06g025990.2J	1	AT3G61070	PEROXIN 11E, PEX11E	member of the peroxin11 (PEX11) gene family, integral to peroxisome membrane, controls peroxisome proliferation.
	42	BolBCAT4-1	1	BolC09g054580.2J	1	AT5G18380	-	Ribosomal protein S5 domain 2-like superfamily protein
	43	BolBCAT4-1	2	Bol011828	1	-	-	-
	44	BolBCAT4-1	3	BolC04g046570.2J	1	AT5G41020	-	myb family transcription factor
	45	BolBCAT4-1	4	BolC08g037840.2J	1	AT5G27700	EVERSHED1-LIKE 1; EVR1L1; RPS21C	Cytosolic ribosomal protein. Similar to EVR1 and redundant with EVR1. Also enhances VAR2 mutant varigation, but to a lesser extent than evr1.
	46	BolBCAT4-1	5	BolC06g017040.2J	1	AT5G35620	EIF(ISO)4E; EIF4E2; EIFISO4E; EUKARYOTIC INITIATION FACTOR (ISO)4E; EUKARYOTIC TRANSLATION INITATION FACTOR 4E2; EUKARYOTIC TRANSLATION INITIATION FACTOR ISOFORM 4E; LOSS OF SUSCEPTIBILITY TO POTYVIRUS 1; LSP; LSP1	Cap-binding protein, binds to the 5' cap structure of nuclear-encoded mRNAs. Mutant is resistant to potyvirus infection.
	47	BolBCAT4-1	6	BolC09g064450.2J	1	AT5G07330	-	NFU1 iron-sulfur cluster protein
	48	BolBCAT4-1	7	BolC07g037710.2J	1	AT5G48640	-	Cyclin family protein
	49	BolBCAT4-1	8	BolC04g008340.2J	1	AT2G39560	-	Putative membrane lipoprotein
	50	BolBCAT4-1	9	BolC01g057090.2J	1	AT3G02320	ATTRM1A; TRM1A; TRNA METHYLTRANSFERASE 1A	Involved in posttranscriptional modification of tRNA.
	51	BolBCAT4-1	10	Bol037097	1	AT4G17840	BALANCE OF CHLOROPHYLL METABOLISM 4; BCM4	CAAX protease self-immunity protein
	52	BolBCAT4-1	11	BolC09g000040.2J	1	AT4G00026	SD3; SEGREGATION DISTORTION 3	Encodes SD3 (Segregation Distortion 3), a protein with high similarity to yeast translocase on the inner mitochondrial membrane 21 (TIM21). sd3 mutants show seedling-lethal phenotype in light-grown seedlings and shorter hypocotyls in dark-grown seedlings. SD3 overexpression plants show increase in cell number and cell size, as well as elevated ATP level.
	53	BolBCAT4-1	12	BolC04g023870.2J	1	AT5G42760	-	Leucine carboxyl methyltransferase
	54	BolBCAT4-1	13	BolC03g026000.2J	1	AT2G42670	-	Plant Cysteine Oxidase (PCO). Involved in controlling the stability of Group VII ethylene response factors (ERF-VIIs) via N-Arg/degron pathway through catalyzing the oxidation of their N-Cys for subsequent Arginyl-tRNA--protein transferase 1 (ATE1) mediated arginine installation.
	55	BolBCAT4-1	14	BolC04g047760.2J	1	AT5G38430	-	Encodes a member of the Rubisco small subunit (RBCS) multigene family: RBCS1A (At1g67090), RBCS1B (At5g38430), RBCS2B (At5g38420), and RBCS3B (At5g38410).
	56	BolBCAT4-1	15	BolC05g057660.2J	1	AT3G08690	ATUBC11; UBC11; UBIQUITIN-CONJUGATING ENZYME 11	ubiquitin-conjugating enzyme 11
	57	BolBCAT4-1	16	BolC03g010620.2J	1	AT5G20190	-	Tetratricopeptide repeat (TPR)-like superfamily protein
1	58	BolBCAT4-2	A6	BolC03g085360.2J	1	AT1G53910	ERF74; ETHYLENE RESPONSE FACTOR 74; RAP2.12; RELATED TO AP2 12	Encodes a member of the ERF (ethylene response factor) subfamily B-2 of ERF/AP2 transcription factor family (RAP2.12). The protein contains one AP2 domain. There are 5 members in this subfamily including RAP2.2 AND RAP2.12. Involved in oxygen sensing. It plays a key role in controlling root bending in response to hypoxia.
2	59	BolBCAT4-2	A20	BolC07g043440.2J	1	AT5G61410	D-RIBULOSE-5-PHOSPHATE-3-EPIMERASE, EMB2728, EMBRYO DEFECTIVE 2728, RPE	Arabidopsis thaliana ribulose-5-phosphate-3-epimerase mRNA
3	60	BolBCAT4-2	B4	Bol043182	1	AT1G48330	-	SsrA-binding protein
4	61	BolBCAT4-2	A44	BolC07g027070.2J	1	AT5G44730	-	Haloacid dehalogenase-like hydrolase (HAD) superfamily protein
5	62	BolBCAT4-2	A46	Bol037699	1	AT2G36870	ATXTH32; XTH32; XYLOGLUCAN ENDOTRANSGLUCOSYLASE/HYDROLASE 32	Encodes a xyloglucan endotransglycosylase/hydrolase. Protein sequence and phylogenetic analysis indicates that this enzyme resides in Group III-A of the XTH family, with high similarity to Tropaeolum majus (nasturtium) xyloglucanase 1 (TmNXG1). By sequence similarity to XTH31 (At3g44990) and in vivo analysis, likely to exhibit predominant xyloglucan endo-hydrolase activity (EC 3.2.1.151) with onl…
6	63	BolBCAT4-2	A52	BolC04g013450.2J	1	AT2G35480	-	envelope glycoprotein
7	64	BolBCAT4-2	A60	BolC01g033300.2J	1	AT1G54780	ATTLP18.3; THYLAKOID LUMEN PROTEIN 18.3; TLP18.3	Encodes a thylakoid lumen protein regulating photosystem II repair cycle. Has acid phosphatase activity. The mRNA is cell-to-cell mobile.
8	65	BolBCAT4-2	A46-1	BolC03g054170.2J	1	AT5G67590	FRO1, FROSTBITE1, NADH:UBIQUINONE OXIDOREDUCTASE FE-S PROTEIN4, NDUFS4	Mutant leaves have a reduced capacity for cold acclimation, appear water-soaked, leak electrolytes, and accumulate reactive oxygen species constitutively. Encode a protein with high similarity to the 18-kD Fe-S subunit of complex I (NADH dehydrogenase, EC 1.6.5.3) in the mitochondrial electron transfer chain. The mRNA is cell-to-cell mobile.
9	66	BolBCAT4-2	E16	Bol022710	1	AT2G19310	HSP18.5	HSP20-like chaperones superfamily protein
10	67	BolBCAT4-2	A38	BolC07g028620.2J	1	AT5G46020	MUSE7; MUTANT, SNC1-ENHANCING, 7	MUSE7 was identified in a forward genetic screen to identify snc1 enhancers using a mos4 snc1 background. muse7 mos4 snc1 plants are morphologiclly similar to snc1 plants with slightly twisted leaves. The triple mutant also shows PR gene activation and enhanced resistance to pathogens, like the snc1 single mutant. It is a single copy gene conserved in plants and metazoans. MUSE7 encodes an evolut…
11	68	BolBCAT4-2	A46-1(2)	BolC04g061900.2J	1	AT2G36870	ATXTH32; XTH32; XYLOGLUCAN ENDOTRANSGLUCOSYLASE /HYDROLASE 32	Encodes a xyloglucan endotransglycosylase/hydrolase. Protein sequence and phylogenetic analysis indicates that this enzyme resides in Group III-A of the XTH family, with high similarity to Tropaeolum majus (nasturtium) xyloglucanase 1 (TmNXG1). By sequence similarity to XTH31 (At3g44990) and in vivo analysis, likely to exhibit predominant xyloglucan endo-hydrolase activity (EC 3.2.1.151) with onl…
12	69	BolBCAT4-2	E62	BolC04g022190.2J	1	AT2G28305	-	Putative lysine decarboxylase family protein
13	70	BolBCAT4-2	A8	BolC04g063130.2J	1	AT2G38540	ARABIDOPSIS THALIANA LIPID TRANSFER PROTEIN 1; ATLTP1; ATLTPI-4; LIPID TRANSFER PROTEIN 1; LP1; LTP1	Non-specific lipid transfer protein. Binds calmodulin in a Ca2+-independent manner. Localized to the cell wall. Specifically expressed in L1 epidermal layer. Predicted to be a member of PR-14 pathogenesis-related protein family with the following members: At2g38540/LTP1, At2g38530/LTP2, At5g59320/LTP3, At5g59310/LTP4, At3g51600/LTP5, At3g08770/LTP6, At2g15050/LTP7, At2g18370/LTP8, At2g15325/LTP9,…
14	71	BolBCAT4-2	B11	BolC01g023160.2J	1	AT4G27960	UBC9; UBIQUITIN CONJUGATING ENZYME 9	ubiquitin conjugating enzyme
15	72	BolBCAT4-2	A42-2	BolC06g044800.2J	1	AT1G73260	ARABIDOPSIS THALIANA KUNITZ TRYPSIN INHIBITOR 1; ARABIDOPSIS THALIANA KUNITZ TRYPSIN INHIBITOR 4; ATKTI1; ATKTI4; KTI1; KUNITZ TRYPSIN INHIBITOR 1	Encodes a trypsin inhibitor involved in modulating programmed cell death in plant-pathogen interactions.
16	73	BolBCAT4-2	A44	BolC07g027070.2J	1	AT5G44730	-	Haloacid dehalogenase-like hydrolase (HAD) superfamily protein
17	74	BolBCAT4-2	A46-2	BolC03g054170.2J	1	AT5G67590	FRO1; FROSTBITE1; NADH:UBIQUINONE OXIDOREDUCTASE FE-S PROTEIN4; NDUFS4	Mutant leaves have a reduced capacity for cold acclimation, appear water-soaked, leak electrolytes, and accumulate reactive oxygen species constitutively. Encode a protein with high similarity to the 18-kD Fe-S subunit of complex I (NADH dehydrogenase, EC 1.6.5.3) in the mitochondrial electron transfer chain. The mRNA is cell-to-cell mobile.
18	75	BolBCAT4-2	B54-2	BolC05g013070.2J	1	AT1G15390	ATDEF1, PDF1A, PEPTIDE DEFORMYLASE 1A	encodes a peptide deformylase-like protein. Removes N-formyl groups, a prerequisite for the action of methionine aminopeptidase during protein synthesis. Targeted to mitochondria. Requires Zn for catalysis.
