# Supplementary material for: Transcriptional activation of BolBCAT4 genes enhanced aliphatic glucosinolate accumulation in cabbage
Source: Front Plant Sci. 2025 Apr 15;16:1548003. doi: 10.3389/fpls.2025.1548003 (PMC12037493; doi:10.3389/fpls.2025.1548003)
Supplement: Supplementary Table 7 — Primers used in this study. [file Table7.xlsx]

## Sheet: Supplementary Table 7
	Supplementary Table 7. Primers used in this study
	Primer	Sequence (5’ to 3’)
	BolBCAT4-1-F	GACTCTAGAGGATCCATGGCTCCTTCTGCGCTATCT
	BolBCAT4-1-R	TCGAGCTCGGGTACCTCAAAGTTTCAACCCTGGTTTGG
	BolBCAT4-2-F	GACTCTAGAGGATCCATGGCTCCTTCTGCGCAAA
	BolBCAT4-2-R	TCGAGCTCGGGTACCTCAAAGTTTCAACCCTGGTGTG
	proBCAT4-1-F	ATGAATTGAAAAGCTTTTTAGAGGAATCGGCGGCG
	proBCAT4-1-R	GTCGACAGATCCCCGGGTACCGGATTTCCTGTTTTGATAGTCGAGT
	proBCAT4-2-F	ATGAATTGAAAAGCTTCACATGTAATTAATGTCGAGTCTGTTTT
	proBCAT4-2-R	GTCGACAGATCCCCGGGTACCGGATTTAGTGTTTGAGTCGAGTTGC
	BolMYB3R-F	GACTCTAGAGGATCCATGGTTATGTCGGCGAATTTCT
	BolMYB3R-R	TCGAGCTCGGGTACCTTAATCTTCAGGGTCAAAAGGTCTG
	BolbHLH153-F	GACTCTAGAGGATCCATGTTGGTTCTTGATGTTGTCTCCT
	BolbHLH153-R	TCGAGCTCGGGTACCTCATCTAAAGGGTGATTGAGACTTG
	BolMED4-F	GACTCTAGAGGATCCATGCTACAGCATCAGATCGGTCA
	BolMED4-R	TCGAGCTCGGGTACCTTATTCCTCGTCGTCTGAACTCTC
	BolERF74-F	GACTCTAGAGGATCCATGTGTGGAGGAGCAATAATCTCC
	BolERF74-R	TCGAGCTCGGGTACCTTAGAAGACTCCTCCAATCATGGAA
	qPCR-AtActin-F	GTATGTCGCCATCCAAGCTGT
	qPCR-AtActin-R	GAGAGAAACCCTCGTAGATTGGC
	qPCR-BolBCAT4-1-F	AGAGAGTTTCCAAGAGGGGAAA
	qPCR-BolBCAT4-1-R	GGTCTGGTCGGAATAGCACAA
	qPCR-BolBCAT4-2-F	GGAGAGAGTTTCCAAGAGGGAAGT
	qPCR-BolBCAT4-2-R	GGTCTGGTCGGAATAGCATAATC
	qPCR-BolMYB3R-F	TTTTACAGAGGAAGAGGACGAGC
	qPCR-BolMYB3R-R	TCAAACAAAGTATGTGCGCGA
	qPCR-BolBHLH153-F	TGTTGTCTCCTCTGGTTTTCTCAC
	qPCR-BolBHLH153-R	AGACTTATGGCGCTTGATGCTA
	qPCR-BolMED4-F	CCAGCAGATGGCGGTTTTAT
	qPCR-BolMED4-R	CGAAGGATTAGGGATTTCAAGAG
	qPCR-BolERF74-F	TGTTGATGGAGAAGGTGAGAGGT
	qPCR-BolERF74-R	ATCACGAATCTCAGCAGCCCAT
	qPCR-AtBCAT4-F	CTCTAGTGGACTTTCTCGATGC
	qPCR-AtBCAT4-R	GACCCGTCTGGATATCACTTAAC
	qPCR-AtBAT5-F	ATCTCAACGGCCACTGCG
	qPCR-AtBAT5-R	GTCCTGCGGCAATAGGTGT
	qPCR-AtMAM1-F	CGGCTGAAAGAGTTGGGATATG
	qPCR-AtMAM1-R	TCGATGAAACCTGAGGAACTG
	qPCR-AtMAM3-F	TCAACGACATCTTCTCACGATAC
	qPCR-AtMAM3-R	GGAAATCTGAGGGCTTGACATA
	qPCR-AtCYP79F1-F	GCTTTACCACATCATTACCA
	qPCR-AtCYP79F1-R	TGAGAGTATTCGACCCAGTA
	qPCR-AtCYP83A1-F	GACCGAACCCTGATGAGTTTAG
	qPCR-AtCYP83A1-R	GAGGAGAAGGTTCGCATAAGG
	qPCR-AtBCAT3-F	TCTCCTGTTGGAAGCGTCAC
	qPCR-AtBCAT3-R	GCAAGCTTGTCAGAACGGTG
	qPCR-AtSUR1-F	TGCAAAGAAGAACAAGATACTCAAA
	qPCR-AtSUR1-R	TCTTGGGACAGACGACACAG
	qPCR-AtGSOX2-F	ATGGGTTTCACGGACTTCCC
	qPCR-AtGSOX2-R	AGAACTTCCATGTGGCTCGG
	qPCR-AtMYB34-F	AAGAAGCGGTTGAAGCAAAA
	qPCR-AtMYB34-R	CTAGCGGAACCGGATGAATA
	qPCR-AtCYP79B3-F	CTTTGCTTACCGCTGATGAA
	qPCR-AtCYP79B3-R	GCGTTTGATGGGTTGTCTG
	qPCR-AtCYP83B1-F	TATCAAGGCCGTGAGCTTGG
	qPCR-AtCYP83B1-R	TTCGGGCTGAAGAGGTTCAC
	qPCR-AtIGMT1-F	GAGGAGATGCGTTTGGTCGC
	qPCR-AtIGMT1-R	CTTAACGACCGCGATTGTGAATCC
	qPCR-AtSOT16-F	CGAAGTCGTCGAACTCACAGAGTT
	qPCR-AtSOT16-R	AAAGACCTTCGAGGAGACATTCTTG
	qPCR-AtMYB51-F	CCCTTCACGGCAACAAATGG
	qPCR-AtMYB51-R	GTCGGTACCGGAGGTTATGC
	qPCR-AtMYB28-F	TTTCTATGTTTCTATGTGTGTGCGT
	qPCR-AtMYB28-R	TTCTTGATCTCGTTGTCTGTTCTTC
	qPCR-AtMYB29-F	GCAGTTTAGTAACAACGAAGGGG
	qPCR-AtMYB29-R	ATTGAAATCGGAATGGTCAAGGA
